# Supplementary material for: Spatial transcriptomics uncovers TAC-OGEs heterogeneity and FN1/MMP9 signature in ameloblastoma
Source: Front Immunol. 2026 Apr 30;17:1770116. doi: 10.3389/fimmu.2026.1770116 (PMC13171749; doi:10.3389/fimmu.2026.1770116)
Supplement: Supplementary Table 1 — Quantitative proteomics data of FN1 and MMP9 expression in ameloblastoma and normal control tissues. [file SupplementaryFile1.xlsx]

## Sheet: Sheet1
Accession	Gene Name	Description	Coverage	# Peptides	# PSMs	# Unique Peptides	# AAs	MW [kDa]	calc. pI	Abundances A1	Abundances A2	Abundances A3	Abundances D1	Abundances D2	Abundances D3	Average A	Average D	A/D	P value
P14780	MMP9	Matrix metalloproteinase-9 OS=Homo sapiens OX=9606 GN=MMP9 PE=1 SV=3	33.6634	19	56	19	707	78.408	6.06	139.9	142.5	137.4	61.5	54.9	61	139.933	59.1333	2.3664	6.21815e-06
P02751	FN1	Fibronectin OS=Homo sapiens OX=9606 GN=FN1 PE=1 SV=4	48.2816	83	572	83	2386	262.46	5.71	103.4	103.3	103.6	62	63.2	64	103.433	63.0667	1.64006	2.69452e-07
